# Supplementary material for: Characterization of the Intra-tumoral B Cell Immunoglobulin Repertoire Is of Prognostic Value for Esophageal Squamous Cell Carcinoma
Source: Front Immunol. 2022 Jun 22;13:896627. doi: 10.3389/fimmu.2022.896627 (PMC9257635; doi:10.3389/fimmu.2022.896627)
Supplement: Supplementary file 2 [file DataSheet_2.xlsx]

## Sheet: Table. S1
Table S1. Summarization of BCR and TCR determination using MixCR
	Total sequencing reads	Successfully aligned reads	V gene chimeras	J gene chimeras	TRA chains	TRB chains	TRD chains	TRG chains	IGH chains	TRA,TRD chains	IGK chains	IGL chains	Alignments already with CDR3 (no overlapping is performed)	Successfully overlapped alignments	sample	phenotype
ESC00000000001N	58976518	57591 (0.1%)	189 (0%)	9 (0%)	739 (1.28%)	344 (0.6%)	10 (0.02%)	55 (0.1%)	24964 (43.35%)	44 (0.08%)	17100 (29.69%)	14335 (24.89%)	34085 (60.68%)	7 (0.01%)	ESC00000000001	Normal
ESC00000000001T	60664305	98393 (0.16%)	276 (0%)	9 (0%)	359 (0.36%)	211 (0.21%)	6 (0.01%)	22 (0.02%)	42577 (43.27%)	17 (0.02%)	24429 (24.83%)	30772 (31.27%)	57724 (60.84%)	14 (0.01%)	ESC00000000001	Tumor
ESC00000000002N	58719969	71383 (0.12%)	279 (0%)	16 (0%)	242 (0.34%)	120 (0.17%)	0	42 (0.06%)	31397 (43.98%)	8 (0.01%)	23292 (32.63%)	16282 (22.81%)	42204 (61.34%)	24 (0.03%)	ESC00000000002	Normal
ESC00000000002T	61372494	119818 (0.2%)	255 (0%)	4 (0%)	143 (0.12%)	64 (0.05%)	2 (0%)	25 (0.02%)	53824 (44.92%)	8 (0.01%)	44677 (37.29%)	21075 (17.59%)	71788 (62.35%)	64 (0.06%)	ESC00000000002	Tumor
ESC00000000003N	61698017	120373 (0.2%)	537 (0%)	9 (0%)	720 (0.6%)	461 (0.38%)	4 (0%)	66 (0.05%)	53448 (44.4%)	49 (0.04%)	37735 (31.35%)	27890 (23.17%)	69909 (59.56%)	19 (0.02%)	ESC00000000003	Normal
ESC00000000003T	60679558	397595 (0.66%)	1395 (0%)	33 (0%)	540 (0.14%)	276 (0.07%)	9 (0%)	41 (0.01%)	174613 (43.92%)	53 (0.01%)	151722 (38.16%)	70340 (17.69%)	239741 (63.33%)	164 (0.04%)	ESC00000000003	Tumor
ESC00000000004N	60940806	56523 (0.09%)	164 (0%)	8 (0%)	396 (0.7%)	182 (0.32%)	4 (0.01%)	39 (0.07%)	24081 (42.6%)	23 (0.04%)	18996 (33.61%)	12802 (22.65%)	33725 (61.02%)	3 (0.01%)	ESC00000000004	Normal
ESC00000000004T	61482110	275136 (0.45%)	888 (0%)	14 (0%)	425 (0.15%)	270 (0.1%)	2 (0%)	50 (0.02%)	127074 (46.19%)	43 (0.02%)	95435 (34.69%)	51835 (18.84%)	162668 (62.16%)	96 (0.04%)	ESC00000000004	Tumor
ESC00000000005N	61612557	75669 (0.12%)	219 (0%)	15 (0%)	534 (0.71%)	188 (0.25%)	10 (0.01%)	56 (0.07%)	30264 (40%)	33 (0.04%)	20961 (27.7%)	23623 (31.22%)	44742 (60.22%)	8 (0.01%)	ESC00000000005	Normal
ESC00000000005T	61232215	87356 (0.14%)	199 (0%)	8 (0%)	314 (0.36%)	108 (0.12%)	2 (0%)	29 (0.03%)	35813 (41%)	11 (0.01%)	29562 (33.84%)	21517 (24.63%)	51503 (61.71%)	50 (0.06%)	ESC00000000005	Tumor
ESC00000000006N	60164095	50933 (0.08%)	115 (0%)	8 (0%)	367 (0.72%)	184 (0.36%)	12 (0.02%)	53 (0.1%)	20094 (39.45%)	21 (0.04%)	12688 (24.91%)	17514 (34.39%)	29797 (59.61%)	4 (0.01%)	ESC00000000006	Normal
ESC00000000006T	61408901	8447 (0.01%)	16 (0%)	4 (0%)	590 (6.98%)	180 (2.13%)	3 (0.04%)	70 (0.83%)	3523 (41.71%)	48 (0.57%)	1698 (20.1%)	2335 (27.64%)	4751 (57.8%)	1 (0.01%)	ESC00000000006	Tumor
ESC00000000007N	61200732	89016 (0.15%)	316 (0%)	16 (0%)	472 (0.53%)	204 (0.23%)	12 (0.01%)	77 (0.09%)	38153 (42.86%)	30 (0.03%)	26833 (30.14%)	23235 (26.1%)	51923 (59.34%)	6 (0.01%)	ESC00000000007	Normal
ESC00000000007T	61073190	12322 (0.02%)	25 (0%)	2 (0%)	237 (1.92%)	64 (0.52%)	5 (0.04%)	39 (0.32%)	5517 (44.77%)	10 (0.08%)	3788 (30.74%)	2662 (21.6%)	7020 (57.91%)	0 (0%)	ESC00000000007	Tumor
ESC00000000008N	61109880	71508 (0.12%)	253 (0%)	10 (0%)	420 (0.59%)	153 (0.21%)	1 (0%)	63 (0.09%)	31941 (44.67%)	19 (0.03%)	18184 (25.43%)	20727 (28.99%)	39667 (57.21%)	20 (0.03%)	ESC00000000008	Normal
ESC00000000008T	61455796	140790 (0.23%)	368 (0%)	8 (0%)	142 (0.1%)	86 (0.06%)	3 (0%)	46 (0.03%)	65708 (46.67%)	4 (0%)	27442 (19.49%)	47359 (33.64%)	82755 (62.92%)	51 (0.04%)	ESC00000000008	Tumor
ESC00000000241N	61339795	25803 (0.04%)	53 (0%)	1 (0%)	264 (1.02%)	127 (0.49%)	6 (0.02%)	27 (0.1%)	12166 (47.15%)	25 (0.1%)	6820 (26.43%)	6368 (24.68%)	14602 (58.23%)	3 (0.01%)	ESC00000000241	Normal
ESC00000000241T	61135115	7004 (0.01%)	13 (0%)	1 (0%)	147 (2.1%)	77 (1.1%)	0	20 (0.29%)	3442 (49.14%)	16 (0.23%)	1698 (24.24%)	1604 (22.9%)	3758 (54.57%)	0 (0%)	ESC00000000241	Tumor
ESC00000000244N	61211633	26659 (0.04%)	89 (0%)	3 (0%)	388 (1.46%)	211 (0.79%)	8 (0.03%)	30 (0.11%)	12311 (46.18%)	19 (0.07%)	7038 (26.4%)	6654 (24.96%)	15190 (58.49%)	5 (0.02%)	ESC00000000244	Normal
ESC00000000244T	61854355	80530 (0.13%)	207 (0%)	20 (0%)	793 (0.98%)	403 (0.5%)	9 (0.01%)	40 (0.05%)	37728 (46.85%)	50 (0.06%)	23142 (28.74%)	18365 (22.81%)	47329 (60.93%)	19 (0.02%)	ESC00000000244	Tumor
ESC00000000245N	60799328	73696 (0.12%)	171 (0%)	22 (0%)	1272 (1.73%)	776 (1.05%)	5 (0.01%)	146 (0.2%)	32751 (44.44%)	55 (0.07%)	20932 (28.4%)	17759 (24.1%)	41482 (57.29%)	7 (0.01%)	ESC00000000245	Normal
ESC00000000245T	61299589	65578 (0.11%)	110 (0%)	8 (0%)	515 (0.79%)	327 (0.5%)	1 (0%)	51 (0.08%)	30874 (47.08%)	37 (0.06%)	18480 (28.18%)	15293 (23.32%)	37968 (59.85%)	32 (0.05%)	ESC00000000245	Tumor
ESC00000000246N	61237224	33954 (0.06%)	118 (0%)	2 (0%)	188 (0.55%)	130 (0.38%)	0	47 (0.14%)	16067 (47.32%)	10 (0.03%)	10740 (31.63%)	6772 (19.94%)	19093 (57.74%)	10 (0.03%)	ESC00000000246	Normal
ESC00000000246T	61354051	304011 (0.5%)	810 (0%)	37 (0%)	740 (0.24%)	512 (0.17%)	12 (0%)	78 (0.03%)	145868 (47.98%)	34 (0.01%)	86419 (28.43%)	70348 (23.14%)	176416 (60.68%)	131 (0.05%)	ESC00000000246	Tumor
ESC00000000249N	61371174	53026 (0.09%)	204 (0%)	5 (0%)	377 (0.71%)	213 (0.4%)	6 (0.01%)	41 (0.08%)	26042 (49.11%)	25 (0.05%)	10703 (20.18%)	15618 (29.45%)	30578 (60.19%)	29 (0.06%)	ESC00000000249	Normal
ESC00000000249T	61591018	18374 (0.03%)	37 (0%)	1 (0%)	94 (0.51%)	75 (0.41%)	0	19 (0.1%)	8864 (48.24%)	4 (0.02%)	6217 (33.84%)	3101 (16.88%)	10638 (60.24%)	12 (0.07%)	ESC00000000249	Tumor
ESC00000000250N	61714591	86985 (0.14%)	277 (0%)	16 (0%)	658 (0.76%)	358 (0.41%)	9 (0.01%)	38 (0.04%)	42254 (48.58%)	30 (0.03%)	23480 (26.99%)	20158 (23.17%)	48787 (58.59%)	30 (0.04%)	ESC00000000250	Normal
ESC00000000250T	61188913	31467 (0.05%)	56 (0%)	6 (0%)	534 (1.7%)	234 (0.74%)	1 (0%)	68 (0.22%)	14257 (45.31%)	36 (0.11%)	10564 (33.57%)	5773 (18.35%)	18423 (60.34%)	3 (0.01%)	ESC00000000250	Tumor
ESC00000000252N	61978125	147989 (0.24%)	471 (0%)	26 (0%)	796 (0.54%)	467 (0.32%)	10 (0.01%)	78 (0.05%)	74932 (50.63%)	28 (0.02%)	44300 (29.93%)	27378 (18.5%)	84945 (60.53%)	44 (0.03%)	ESC00000000252	Normal
ESC00000000252T	61420495	278900 (0.45%)	921 (0%)	14 (0%)	205 (0.07%)	163 (0.06%)	4 (0%)	37 (0.01%)	136048 (48.78%)	15 (0.01%)	97552 (34.98%)	44874 (16.09%)	164373 (62.97%)	290 (0.11%)	ESC00000000252	Tumor
ESC00000000256N	60916646	16999 (0.03%)	40 (0%)	5 (0%)	361 (2.12%)	189 (1.11%)	5 (0.03%)	32 (0.19%)	8634 (50.79%)	6 (0.04%)	5272 (31.01%)	2500 (14.71%)	9113 (54.57%)	3 (0.02%)	ESC00000000256	Normal
ESC00000000256T	61600644	73872 (0.12%)	200 (0%)	8 (0%)	236 (0.32%)	96 (0.13%)	3 (0%)	27 (0.04%)	36169 (48.96%)	22 (0.03%)	22574 (30.56%)	14745 (19.96%)	42817 (60.87%)	45 (0.06%)	ESC00000000256	Tumor
ESC00000000261N	61206498	93741 (0.15%)	351 (0%)	27 (0%)	1738 (1.85%)	853 (0.91%)	15 (0.02%)	131 (0.14%)	43141 (46.02%)	90 (0.1%)	30681 (32.73%)	17092 (18.23%)	53361 (58.61%)	16 (0.02%)	ESC00000000261	Normal
ESC00000000261T	61462978	765085 (1.24%)	3174 (0.01%)	57 (0%)	1051 (0.14%)	522 (0.07%)	15 (0%)	125 (0.02%)	364292 (47.61%)	70 (0.01%)	266939 (34.89%)	132070 (17.26%)	461212 (63.31%)	258 (0.04%)	ESC00000000261	Tumor
ESC00000000262N	61676623	62555 (0.1%)	192 (0%)	17 (0%)	663 (1.06%)	278 (0.44%)	8 (0.01%)	64 (0.1%)	28265 (45.18%)	35 (0.06%)	15343 (24.53%)	17899 (28.61%)	34847 (57.3%)	7 (0.01%)	ESC00000000262	Normal
ESC00000000262T	61635551	36161 (0.06%)	73 (0%)	7 (0%)	247 (0.68%)	115 (0.32%)	0	44 (0.12%)	16934 (46.83%)	11 (0.03%)	9052 (25.03%)	9758 (26.98%)	20468 (59.88%)	16 (0.05%)	ESC00000000262	Tumor
ESC00000000263N	61220320	53146 (0.09%)	236 (0%)	18 (0%)	1803 (3.39%)	1066 (2.01%)	9 (0.02%)	149 (0.28%)	24438 (45.98%)	91 (0.17%)	13578 (25.55%)	12012 (22.6%)	29318 (57.16%)	30 (0.06%)	ESC00000000263	Normal
ESC00000000263T	61163226	4052 (0.01%)	9 (0%)	0	92 (2.27%)	47 (1.16%)	0	15 (0.37%)	1802 (44.47%)	3 (0.07%)	1218 (30.06%)	875 (21.59%)	2337 (59.6%)	0 (0%)	ESC00000000263	Tumor
ESC00000000264N	60958763	79575 (0.13%)	186 (0%)	28 (0%)	1327 (1.67%)	883 (1.11%)	10 (0.01%)	94 (0.12%)	37667 (47.34%)	67 (0.08%)	18030 (22.66%)	21497 (27.01%)	44827 (58.42%)	19 (0.02%)	ESC00000000264	Normal
ESC00000000264T	61334786	35491 (0.06%)	85 (0%)	9 (0%)	363 (1.02%)	228 (0.64%)	5 (0.01%)	71 (0.2%)	16811 (47.37%)	32 (0.09%)	10615 (29.91%)	7366 (20.75%)	21227 (62.06%)	1 (0%)	ESC00000000264	Tumor
ESC00000000265N	58958892	39601 (0.07%)	110 (0%)	9 (0%)	373 (0.94%)	207 (0.52%)	6 (0.02%)	54 (0.14%)	18177 (45.9%)	20 (0.05%)	12159 (30.7%)	8605 (21.73%)	21769 (56.56%)	17 (0.04%)	ESC00000000265	Normal
ESC00000000265T	61217056	231479 (0.38%)	843 (0%)	19 (0%)	341 (0.15%)	212 (0.09%)	3 (0%)	27 (0.01%)	106607 (46.05%)	26 (0.01%)	72585 (31.36%)	51678 (22.33%)	133347 (60.65%)	173 (0.08%)	ESC00000000265	Tumor
ESC00000000267N	61804340	40012 (0.06%)	104 (0%)	4 (0%)	300 (0.75%)	113 (0.28%)	4 (0.01%)	37 (0.09%)	19256 (48.13%)	17 (0.04%)	11416 (28.53%)	8869 (22.17%)	23110 (59.48%)	1 (0%)	ESC00000000267	Normal
ESC00000000267T	61216351	137736 (0.22%)	250 (0%)	14 (0%)	519 (0.38%)	342 (0.25%)	6 (0%)	63 (0.05%)	66761 (48.47%)	36 (0.03%)	39633 (28.77%)	30376 (22.05%)	79844 (60.42%)	35 (0.03%)	ESC00000000267	Tumor
ESC00000000276N	60987906	22154 (0.04%)	43 (0%)	8 (0%)	259 (1.17%)	124 (0.56%)	3 (0.01%)	44 (0.2%)	9647 (43.55%)	9 (0.04%)	8163 (36.85%)	3905 (17.63%)	12695 (58.76%)	3 (0.01%)	ESC00000000276	Normal
ESC00000000276T	50986830	64514 (0.13%)	142 (0%)	15 (0%)	387 (0.6%)	151 (0.23%)	9 (0.01%)	45 (0.07%)	29159 (45.2%)	31 (0.05%)	15115 (23.43%)	19617 (30.41%)	36963 (60.02%)	8 (0.01%)	ESC00000000276	Tumor
ESC00000000281N	61519429	8295 (0.01%)	18 (0%)	7 (0%)	329 (3.97%)	141 (1.7%)	3 (0.04%)	27 (0.33%)	3528 (42.53%)	18 (0.22%)	1942 (23.41%)	2307 (27.81%)	4408 (53.46%)	0 (0%)	ESC00000000281	Normal
ESC00000000281T	61723509	261986 (0.42%)	546 (0%)	23 (0%)	1254 (0.48%)	606 (0.23%)	14 (0.01%)	107 (0.04%)	125815 (48.02%)	56 (0.02%)	78902 (30.12%)	55230 (21.08%)	155566 (62.17%)	110 (0.04%)	ESC00000000281	Tumor
ESC00000000282N	61781461	11209 (0.02%)	21 (0%)	2 (0%)	177 (1.58%)	116 (1.03%)	3 (0.03%)	49 (0.44%)	5151 (45.95%)	11 (0.1%)	2931 (26.15%)	2771 (24.72%)	6284 (57.72%)	5 (0.05%)	ESC00000000282	Normal
ESC00000000282T	61268767	7926 (0.01%)	20 (0%)	0	240 (3.03%)	137 (1.73%)	7 (0.09%)	30 (0.38%)	3505 (44.22%)	20 (0.25%)	2107 (26.58%)	1880 (23.72%)	4397 (56.85%)	1 (0.01%)	ESC00000000282	Tumor
ESC00000000283N	60784331	32610 (0.05%)	101 (0%)	5 (0%)	368 (1.13%)	187 (0.57%)	1 (0%)	41 (0.13%)	15028 (46.08%)	14 (0.04%)	9606 (29.46%)	7364 (22.58%)	18424 (57.69%)	3 (0.01%)	ESC00000000283	Normal
ESC00000000283T	61252497	167794 (0.27%)	511 (0%)	30 (0%)	1193 (0.71%)	769 (0.46%)	25 (0.01%)	135 (0.08%)	74886 (44.63%)	61 (0.04%)	56140 (33.46%)	34584 (20.61%)	100292 (62.56%)	56 (0.03%)	ESC00000000283	Tumor
ESC00000000285N	61518635	216247 (0.35%)	652 (0%)	20 (0%)	348 (0.16%)	226 (0.1%)	7 (0%)	101 (0.05%)	99305 (45.92%)	24 (0.01%)	54521 (25.21%)	61715 (28.54%)	125505 (61.1%)	166 (0.08%)	ESC00000000285	Normal
ESC00000000285T	61234820	414454 (0.68%)	1022 (0%)	55 (0%)	1824 (0.44%)	1104 (0.27%)	40 (0.01%)	193 (0.05%)	192927 (46.55%)	136 (0.03%)	130180 (31.41%)	88049 (21.24%)	249498 (63.18%)	71 (0.02%)	ESC00000000285	Tumor
ESC00000000292N	61977688	31076 (0.05%)	97 (0%)	13 (0%)	579 (1.86%)	246 (0.79%)	3 (0.01%)	52 (0.17%)	14354 (46.19%)	28 (0.09%)	9147 (29.43%)	6667 (21.45%)	17551 (57.93%)	7 (0.02%)	ESC00000000292	Normal
ESC00000000292T	61092515	100163 (0.16%)	322 (0%)	27 (0%)	406 (0.41%)	185 (0.18%)	15 (0.01%)	80 (0.08%)	47802 (47.72%)	23 (0.02%)	33258 (33.2%)	18394 (18.36%)	58971 (61.96%)	77 (0.08%)	ESC00000000292	Tumor
ESC00000000298N	61242454	27347 (0.04%)	100 (0%)	12 (0%)	747 (2.73%)	308 (1.13%)	8 (0.03%)	83 (0.3%)	11336 (41.45%)	27 (0.1%)	6952 (25.42%)	7886 (28.84%)	14776 (54.75%)	2 (0.01%)	ESC00000000298	Normal
ESC00000000298T	61462639	14507 (0.02%)	24 (0%)	2 (0%)	304 (2.1%)	38 (0.26%)	4 (0.03%)	21 (0.14%)	6779 (46.73%)	9 (0.06%)	3711 (25.58%)	3641 (25.1%)	8664 (62.52%)	4 (0.03%)	ESC00000000298	Tumor
ESC00000000299N	61625962	32386 (0.05%)	120 (0%)	14 (0%)	733 (2.26%)	408 (1.26%)	11 (0.03%)	71 (0.22%)	14455 (44.63%)	37 (0.11%)	8727 (26.95%)	7944 (24.53%)	18367 (58.16%)	6 (0.02%)	ESC00000000299	Normal
ESC00000000299T	61097724	5155 (0.01%)	12 (0%)	2 (0%)	544 (10.55%)	296 (5.74%)	11 (0.21%)	45 (0.87%)	1832 (35.54%)	25 (0.48%)	1325 (25.7%)	1077 (20.89%)	2659 (52.17%)	1 (0.02%)	ESC00000000299	Tumor
ESC00000000300N	61460327	92924 (0.15%)	353 (0%)	14 (0%)	478 (0.51%)	201 (0.22%)	11 (0.01%)	43 (0.05%)	43996 (47.35%)	27 (0.03%)	28087 (30.23%)	20081 (21.61%)	53192 (58.68%)	7 (0.01%)	ESC00000000300	Normal
ESC00000000300T	61569685	92181 (0.15%)	103 (0%)	5 (0%)	155 (0.17%)	71 (0.08%)	0	30 (0.03%)	38852 (42.15%)	13 (0.01%)	31412 (34.08%)	21648 (23.48%)	56484 (64.06%)	6 (0.01%)	ESC00000000300	Tumor
ESC00000000302N	61586505	37071 (0.06%)	82 (0%)	9 (0%)	394 (1.06%)	181 (0.49%)	4 (0.01%)	52 (0.14%)	17260 (46.56%)	19 (0.05%)	12741 (34.37%)	6420 (17.32%)	22067 (62.37%)	6 (0.02%)	ESC00000000302	Normal
ESC00000000302T	61716057	196371 (0.32%)	193 (0%)	14 (0%)	571 (0.29%)	405 (0.21%)	5 (0%)	85 (0.04%)	95724 (48.75%)	30 (0.02%)	67071 (34.16%)	32480 (16.54%)	118103 (62.68%)	9 (0%)	ESC00000000302	Tumor
ESC00000000304N	61569288	16692 (0.03%)	58 (0%)	1 (0%)	295 (1.77%)	160 (0.96%)	1 (0.01%)	38 (0.23%)	7067 (42.34%)	13 (0.08%)	5147 (30.84%)	3971 (23.79%)	9356 (56.97%)	0 (0%)	ESC00000000304	Normal
ESC00000000304T	60788347	81109 (0.13%)	273 (0%)	16 (0%)	336 (0.41%)	179 (0.22%)	3 (0%)	37 (0.05%)	38860 (47.91%)	11 (0.01%)	25915 (31.95%)	15767 (19.44%)	47028 (59.84%)	14 (0.02%)	ESC00000000304	Tumor
ESC00000000309N	61275698	19517 (0.03%)	72 (0%)	3 (0%)	544 (2.79%)	255 (1.31%)	6 (0.03%)	71 (0.36%)	8545 (43.78%)	24 (0.12%)	5428 (27.81%)	4644 (23.79%)	10918 (57.3%)	2 (0.01%)	ESC00000000309	Normal
ESC00000000309T	61709541	28330 (0.05%)	63 (0%)	0	123 (0.43%)	72 (0.25%)	4 (0.01%)	33 (0.12%)	12055 (42.55%)	6 (0.02%)	13283 (46.89%)	2754 (9.72%)	16285 (59.71%)	4 (0.01%)	ESC00000000309	Tumor
ESC00000000310N	61316135	16607 (0.03%)	36 (0%)	4 (0%)	386 (2.32%)	198 (1.19%)	6 (0.04%)	44 (0.26%)	6931 (41.74%)	24 (0.14%)	4505 (27.13%)	4513 (27.18%)	9242 (56.31%)	3 (0.02%)	ESC00000000310	Normal
ESC00000000310T	61236745	107945 (0.18%)	200 (0%)	9 (0%)	381 (0.35%)	132 (0.12%)	1 (0%)	34 (0.03%)	48855 (45.26%)	19 (0.02%)	36443 (33.76%)	22080 (20.45%)	65710 (63.54%)	21 (0.02%)	ESC00000000310	Tumor
ESC00000000312N	61107388	700124 (1.15%)	2283 (0%)	86 (0%)	1491 (0.21%)	897 (0.13%)	15 (0%)	99 (0.01%)	338882 (48.4%)	79 (0.01%)	194390 (27.77%)	164269 (23.46%)	411375 (61.8%)	325 (0.05%)	ESC00000000312	Normal
ESC00000000312T	60133882	116518 (0.19%)	157 (0%)	18 (0%)	539 (0.46%)	285 (0.24%)	12 (0.01%)	56 (0.05%)	54506 (46.78%)	35 (0.03%)	35118 (30.14%)	25967 (22.29%)	71909 (64.14%)	13 (0.01%)	ESC00000000312	Tumor
ESC00000000313N	61398339	23606 (0.04%)	98 (0%)	13 (0%)	974 (4.13%)	430 (1.82%)	5 (0.02%)	70 (0.3%)	10474 (44.37%)	46 (0.19%)	6145 (26.03%)	5462 (23.14%)	12419 (53.24%)	4 (0.02%)	ESC00000000313	Normal
ESC00000000313T	61248076	14380 (0.02%)	43 (0%)	1 (0%)	89 (0.62%)	43 (0.3%)	3 (0.02%)	29 (0.2%)	6701 (46.6%)	6 (0.04%)	4164 (28.96%)	3345 (23.26%)	8140 (57.89%)	19 (0.14%)	ESC00000000313	Tumor
ESC00000000314N	53765003	28649 (0.05%)	102 (0%)	2 (0%)	296 (1.03%)	175 (0.61%)	3 (0.01%)	44 (0.15%)	12540 (43.77%)	15 (0.05%)	8777 (30.64%)	6799 (23.73%)	16321 (58.46%)	3 (0.01%)	ESC00000000314	Normal
ESC00000000314T	60058940	12926 (0.02%)	36 (0%)	0	52 (0.4%)	28 (0.22%)	5 (0.04%)	19 (0.15%)	6185 (47.85%)	2 (0.02%)	3940 (30.48%)	2695 (20.85%)	7191 (58.03%)	2 (0.02%)	ESC00000000314	Tumor
ESC00000000317N	60968092	145843 (0.24%)	551 (0%)	16 (0%)	567 (0.39%)	277 (0.19%)	13 (0.01%)	61 (0.04%)	62286 (42.71%)	31 (0.02%)	46374 (31.8%)	36234 (24.84%)	84800 (60.55%)	75 (0.05%)	ESC00000000317	Normal
ESC00000000317T	61601504	85564 (0.14%)	159 (0%)	13 (0%)	313 (0.37%)	128 (0.15%)	4 (0%)	36 (0.04%)	38777 (45.32%)	12 (0.01%)	12867 (15.04%)	33427 (39.07%)	51795 (63.31%)	3 (0%)	ESC00000000317	Tumor
ESC00000000318N	61393661	26204 (0.04%)	90 (0%)	5 (0%)	254 (0.97%)	155 (0.59%)	8 (0.03%)	37 (0.14%)	11619 (44.34%)	25 (0.1%)	7384 (28.18%)	6722 (25.65%)	14864 (57.74%)	2 (0.01%)	ESC00000000318	Normal
ESC00000000318T	61735338	88242 (0.14%)	238 (0%)	13 (0%)	710 (0.8%)	493 (0.56%)	6 (0.01%)	57 (0.06%)	43318 (49.09%)	48 (0.05%)	21984 (24.91%)	21625 (24.51%)	52552 (61.45%)	6 (0.01%)	ESC00000000318	Tumor
ESC00000000319N	61275176	748637 (1.22%)	1980 (0%)	131 (0%)	1565 (0.21%)	989 (0.13%)	13 (0%)	132 (0.02%)	370774 (49.53%)	97 (0.01%)	205783 (27.49%)	169283 (22.61%)	440748 (61.87%)	313 (0.04%)	ESC00000000319	Normal
ESC00000000319T	61311608	9922 (0.02%)	29 (0%)	0	184 (1.85%)	107 (1.08%)	8 (0.08%)	30 (0.3%)	4724 (47.61%)	9 (0.09%)	2881 (29.04%)	1979 (19.95%)	5517 (57.36%)	1 (0.01%)	ESC00000000319	Tumor
ESC00000000320N	61070685	25099 (0.04%)	113 (0%)	13 (0%)	544 (2.17%)	266 (1.06%)	9 (0.04%)	50 (0.2%)	11305 (45.04%)	29 (0.12%)	7037 (28.04%)	5859 (23.34%)	14016 (56.8%)	1 (0%)	ESC00000000320	Normal
ESC00000000320T	61566927	19932 (0.03%)	84 (0%)	3 (0%)	254 (1.27%)	103 (0.52%)	0	27 (0.14%)	8878 (44.54%)	15 (0.08%)	6099 (30.6%)	4556 (22.86%)	11573 (59.47%)	1 (0.01%)	ESC00000000320	Tumor
ESC00000000323N	61481983	66828 (0.11%)	221 (0%)	10 (0%)	431 (0.64%)	257 (0.38%)	1 (0%)	50 (0.07%)	30690 (45.92%)	37 (0.06%)	20169 (30.18%)	15193 (22.73%)	38350 (59.24%)	11 (0.02%)	ESC00000000323	Normal
ESC00000000323T	61432743	68219 (0.11%)	212 (0%)	4 (0%)	237 (0.35%)	173 (0.25%)	1 (0%)	43 (0.06%)	30493 (44.7%)	13 (0.02%)	21601 (31.66%)	15658 (22.95%)	39084 (59.59%)	24 (0.04%)	ESC00000000323	Tumor
ESC00000000324N	61571191	24594 (0.04%)	76 (0%)	16 (0%)	475 (1.93%)	271 (1.1%)	4 (0.02%)	39 (0.16%)	10935 (44.46%)	17 (0.07%)	8175 (33.24%)	4678 (19.02%)	14124 (59.02%)	5 (0.02%)	ESC00000000324	Normal
ESC00000000324T	61236001	10697 (0.02%)	34 (0%)	8 (0%)	130 (1.22%)	55 (0.51%)	3 (0.03%)	18 (0.17%)	5109 (47.76%)	10 (0.09%)	3291 (30.77%)	2081 (19.45%)	6152 (59.19%)	0 (0%)	ESC00000000324	Tumor
ESC00000000326N	61106829	35655 (0.06%)	122 (0%)	5 (0%)	398 (1.12%)	189 (0.53%)	8 (0.02%)	32 (0.09%)	16562 (46.45%)	12 (0.03%)	10851 (30.43%)	7603 (21.32%)	20133 (57.84%)	3 (0.01%)	ESC00000000326	Normal
ESC00000000326T	60951777	81304 (0.13%)	98 (0%)	2 (0%)	221 (0.27%)	151 (0.19%)	1 (0%)	50 (0.06%)	39572 (48.67%)	12 (0.01%)	27397 (33.7%)	13900 (17.1%)	49198 (62.73%)	7 (0.01%)	ESC00000000326	Tumor
ESC00000000327N	61047707	51402 (0.08%)	216 (0%)	6 (0%)	280 (0.54%)	184 (0.36%)	1 (0%)	36 (0.07%)	24154 (46.99%)	12 (0.02%)	16470 (32.04%)	10265 (19.97%)	29559 (59.75%)	9 (0.02%)	ESC00000000327	Normal
ESC00000000327T	61602481	204669 (0.33%)	667 (0%)	16 (0%)	351 (0.17%)	242 (0.12%)	5 (0%)	59 (0.03%)	92332 (45.11%)	17 (0.01%)	85603 (41.83%)	26060 (12.73%)	120877 (62.67%)	122 (0.06%)	ESC00000000327	Tumor
ESC00000000328N	60803132	66990 (0.11%)	188 (0%)	29 (0%)	865 (1.29%)	446 (0.67%)	4 (0.01%)	77 (0.11%)	31160 (46.51%)	41 (0.06%)	18999 (28.36%)	15398 (22.99%)	36347 (55.92%)	17 (0.03%)	ESC00000000328	Normal
ESC00000000328T	61800953	11008 (0.02%)	22 (0%)	0	385 (3.5%)	168 (1.53%)	4 (0.04%)	64 (0.58%)	4754 (43.19%)	23 (0.21%)	3298 (29.96%)	2312 (21%)	5956 (55.31%)	1 (0.01%)	ESC00000000328	Tumor
ESC00000000329N	61484031	59423 (0.1%)	238 (0%)	19 (0%)	411 (0.69%)	242 (0.41%)	6 (0.01%)	60 (0.1%)	27717 (46.64%)	19 (0.03%)	16173 (27.22%)	14795 (24.9%)	32860 (57.39%)	27 (0.05%)	ESC00000000329	Normal
ESC00000000329T	61693040	31556 (0.05%)	123 (0%)	5 (0%)	169 (0.54%)	130 (0.41%)	6 (0.02%)	28 (0.09%)	14399 (45.63%)	14 (0.04%)	9878 (31.3%)	6931 (21.96%)	17195 (56.79%)	11 (0.04%)	ESC00000000329	Tumor
ESC00000000330N	61361456	54431 (0.09%)	253 (0%)	15 (0%)	609 (1.12%)	312 (0.57%)	4 (0.01%)	83 (0.15%)	24839 (45.63%)	33 (0.06%)	16017 (29.43%)	12534 (23.03%)	30696 (57.89%)	14 (0.03%)	ESC00000000330	Normal
ESC00000000330T	61296838	42090 (0.07%)	110 (0%)	6 (0%)	223 (0.53%)	98 (0.23%)	7 (0.02%)	29 (0.07%)	21288 (50.58%)	11 (0.03%)	13515 (32.11%)	6919 (16.44%)	25072 (61.98%)	5 (0.01%)	ESC00000000330	Tumor
ESC00000000331N	61563188	92350 (0.15%)	371 (0%)	11 (0%)	241 (0.26%)	132 (0.14%)	2 (0%)	61 (0.07%)	40768 (44.15%)	10 (0.01%)	25722 (27.85%)	25414 (27.52%)	53224 (59.82%)	27 (0.03%)	ESC00000000331	Normal
ESC00000000331T	60831552	3941 (0.01%)	8 (0%)	7 (0%)	88 (2.23%)	41 (1.04%)	0	14 (0.36%)	1570 (39.84%)	5 (0.13%)	817 (20.73%)	1406 (35.68%)	2167 (56.97%)	0 (0%)	ESC00000000331	Tumor
ESC00000000333N	61349404	56008 (0.09%)	134 (0%)	10 (0%)	546 (0.97%)	270 (0.48%)	1 (0%)	47 (0.08%)	25710 (45.9%)	32 (0.06%)	15671 (27.98%)	13730 (24.51%)	31867 (57.64%)	2 (0%)	ESC00000000333	Normal
ESC00000000333T	61289904	58861 (0.1%)	184 (0%)	15 (0%)	298 (0.51%)	172 (0.29%)	9 (0.02%)	48 (0.08%)	27410 (46.57%)	24 (0.04%)	15229 (25.87%)	15670 (26.62%)	33724 (59.44%)	14 (0.02%)	ESC00000000333	Tumor
ESC00000000334N	61731181	6876 (0.01%)	15 (0%)	2 (0%)	220 (3.2%)	96 (1.4%)	3 (0.04%)	35 (0.51%)	3077 (44.75%)	10 (0.15%)	1950 (28.36%)	1485 (21.6%)	3782 (56.33%)	3 (0.04%)	ESC00000000334	Normal
ESC00000000334T	61328846	21347 (0.03%)	53 (0%)	3 (0%)	150 (0.7%)	60 (0.28%)	4 (0.02%)	23 (0.11%)	10193 (47.75%)	11 (0.05%)	5404 (25.32%)	5502 (25.77%)	12115 (58.78%)	6 (0.03%)	ESC00000000334	Tumor
ESC00000000337N	61404871	55454 (0.09%)	237 (0%)	18 (0%)	351 (0.63%)	273 (0.49%)	1 (0%)	54 (0.1%)	25081 (45.23%)	21 (0.04%)	15479 (27.91%)	14194 (25.6%)	30996 (57.83%)	11 (0.02%)	ESC00000000337	Normal
ESC00000000337T	61164969	1111715 (1.82%)	3903 (0.01%)	94 (0%)	536 (0.05%)	409 (0.04%)	13 (0%)	75 (0.01%)	540669 (48.63%)	30 (0%)	324017 (29.15%)	245963 (22.12%)	660083 (63.14%)	390 (0.04%)	ESC00000000337	Tumor
ESC00000000338N	60836481	29740 (0.05%)	77 (0%)	8 (0%)	424 (1.43%)	239 (0.8%)	5 (0.02%)	52 (0.17%)	13487 (45.35%)	26 (0.09%)	7343 (24.69%)	8164 (27.45%)	16754 (57.52%)	0 (0%)	ESC00000000338	Normal
ESC00000000338T	61325254	15585 (0.03%)	54 (0%)	4 (0%)	402 (2.58%)	123 (0.79%)	2 (0.01%)	26 (0.17%)	7280 (46.71%)	19 (0.12%)	3931 (25.22%)	3802 (24.4%)	9170 (61.1%)	1 (0.01%)	ESC00000000338	Tumor
ESC00000000341N	60936935	262301 (0.43%)	1003 (0%)	39 (0%)	852 (0.32%)	609 (0.23%)	14 (0.01%)	65 (0.02%)	125237 (47.75%)	44 (0.02%)	87118 (33.21%)	48360 (18.44%)	153166 (61.44%)	124 (0.05%)	ESC00000000341	Normal
ESC00000000341T	60972847	51777 (0.08%)	123 (0%)	5 (0%)	256 (0.49%)	128 (0.25%)	7 (0.01%)	36 (0.07%)	25221 (48.71%)	15 (0.03%)	19423 (37.51%)	6690 (12.92%)	29742 (59.89%)	4 (0.01%)	ESC00000000341	Tumor
ESC00000000343N	61088066	36319 (0.06%)	150 (0%)	11 (0%)	216 (0.59%)	115 (0.32%)	6 (0.02%)	23 (0.06%)	16763 (46.15%)	13 (0.04%)	9536 (26.26%)	9647 (26.56%)	20227 (57.27%)	5 (0.01%)	ESC00000000343	Normal
ESC00000000343T	61961358	56495 (0.09%)	128 (0%)	7 (0%)	509 (0.9%)	192 (0.34%)	5 (0.01%)	66 (0.12%)	25476 (45.09%)	27 (0.05%)	15499 (27.43%)	14721 (26.06%)	33052 (61.07%)	7 (0.01%)	ESC00000000343	Tumor
ESC00000000344N	61610524	21661 (0.04%)	101 (0%)	9 (0%)	247 (1.14%)	148 (0.68%)	1 (0%)	41 (0.19%)	10008 (46.2%)	18 (0.08%)	6751 (31.17%)	4446 (20.53%)	12061 (56.98%)	4 (0.02%)	ESC00000000344	Normal
ESC00000000344T	61790693	43022 (0.07%)	155 (0%)	1 (0%)	172 (0.4%)	87 (0.2%)	1 (0%)	38 (0.09%)	19712 (45.82%)	6 (0.01%)	14462 (33.62%)	8544 (19.86%)	24949 (60.18%)	7 (0.02%)	ESC00000000344	Tumor
ESC00000000345N	61312802	75257 (0.12%)	254 (0%)	11 (0%)	461 (0.61%)	242 (0.32%)	10 (0.01%)	57 (0.08%)	34609 (45.99%)	14 (0.02%)	20130 (26.75%)	19734 (26.22%)	43752 (59.96%)	14 (0.02%)	ESC00000000345	Normal
ESC00000000345T	61507569	529091 (0.86%)	1238 (0%)	32 (0%)	1058 (0.2%)	555 (0.1%)	10 (0%)	132 (0.02%)	242389 (45.81%)	66 (0.01%)	124606 (23.55%)	160274 (30.29%)	308173 (61.63%)	292 (0.06%)	ESC00000000345	Tumor
ESC00000000347N	61163354	670876 (1.1%)	3110 (0.01%)	99 (0%)	1071 (0.16%)	906 (0.14%)	4 (0%)	128 (0.02%)	316760 (47.22%)	93 (0.01%)	181761 (27.09%)	170150 (25.36%)	381639 (60.49%)	493 (0.08%)	ESC00000000347	Normal
ESC00000000347T	61352623	177193 (0.29%)	496 (0%)	27 (0%)	523 (0.3%)	292 (0.16%)	2 (0%)	56 (0.03%)	84247 (47.55%)	27 (0.02%)	53977 (30.46%)	38067 (21.48%)	102494 (60.72%)	48 (0.03%)	ESC00000000347	Tumor
ESC00000000348N	61200213	14082 (0.02%)	67 (0%)	3 (0%)	512 (3.64%)	203 (1.44%)	3 (0.02%)	48 (0.34%)	5887 (41.81%)	37 (0.26%)	3821 (27.13%)	3571 (25.36%)	7681 (55.45%)	0 (0%)	ESC00000000348	Normal
ESC00000000348T	61219305	72567 (0.12%)	310 (0%)	14 (0%)	620 (0.85%)	248 (0.34%)	4 (0.01%)	73 (0.1%)	32437 (44.7%)	41 (0.06%)	20204 (27.84%)	18940 (26.1%)	41845 (60.02%)	20 (0.03%)	ESC00000000348	Tumor
ESC00000000350N	61208186	297348 (0.49%)	899 (0%)	20 (0%)	619 (0.21%)	402 (0.14%)	13 (0%)	82 (0.03%)	156281 (52.56%)	47 (0.02%)	95129 (31.99%)	44775 (15.06%)	166157 (58.26%)	144 (0.05%)	ESC00000000350	Normal
ESC00000000350T	61422551	50887 (0.08%)	131 (0%)	4 (0%)	248 (0.49%)	107 (0.21%)	2 (0%)	44 (0.09%)	23922 (47.01%)	18 (0.04%)	20982 (41.23%)	5564 (10.93%)	30945 (63.59%)	13 (0.03%)	ESC00000000350	Tumor
ESC00000000352N	61436365	22433 (0.04%)	39 (0%)	8 (0%)	227 (1.01%)	128 (0.57%)	1 (0%)	32 (0.14%)	10350 (46.14%)	6 (0.03%)	7355 (32.79%)	4334 (19.32%)	12867 (58.49%)	2 (0.01%)	ESC00000000352	Normal
ESC00000000352T	61128562	27697 (0.05%)	91 (0%)	5 (0%)	164 (0.59%)	131 (0.47%)	2 (0.01%)	14 (0.05%)	13316 (48.08%)	9 (0.03%)	7493 (27.05%)	6568 (23.71%)	16303 (60.98%)	2 (0.01%)	ESC00000000352	Tumor
ESC00000000354N	61166779	77045 (0.13%)	319 (0%)	17 (0%)	723 (0.94%)	330 (0.43%)	2 (0%)	73 (0.09%)	34342 (44.57%)	35 (0.05%)	24814 (32.21%)	16726 (21.71%)	44553 (59.5%)	18 (0.02%)	ESC00000000354	Normal
ESC00000000354T	61212213	67581 (0.11%)	184 (0%)	5 (0%)	624 (0.92%)	293 (0.43%)	6 (0.01%)	68 (0.1%)	31499 (46.61%)	35 (0.05%)	21476 (31.78%)	13580 (20.09%)	40380 (62.61%)	25 (0.04%)	ESC00000000354	Tumor
ESC00000000355N	61564979	45181 (0.07%)	246 (0%)	18 (0%)	632 (1.4%)	320 (0.71%)	7 (0.02%)	39 (0.09%)	19663 (43.52%)	30 (0.07%)	11758 (26.02%)	12732 (28.18%)	25253 (57.07%)	11 (0.02%)	ESC00000000355	Normal
ESC00000000355T	61668375	137880 (0.22%)	390 (0%)	12 (0%)	406 (0.29%)	250 (0.18%)	2 (0%)	36 (0.03%)	62712 (45.48%)	26 (0.02%)	41075 (29.79%)	33373 (24.2%)	82203 (62.85%)	80 (0.06%)	ESC00000000355	Tumor
ESC00000000356N	61348998	671476 (1.09%)	3238 (0.01%)	110 (0%)	678 (0.1%)	438 (0.07%)	7 (0%)	101 (0.02%)	323082 (48.12%)	37 (0.01%)	246863 (36.76%)	100268 (14.93%)	401796 (63.39%)	214 (0.03%)	ESC00000000356	Normal
ESC00000000356T	61647330	23111 (0.04%)	74 (0%)	4 (0%)	281 (1.22%)	91 (0.39%)	1 (0%)	28 (0.12%)	10455 (45.24%)	15 (0.06%)	6128 (26.52%)	6112 (26.45%)	13949 (63.39%)	4 (0.02%)	ESC00000000356	Tumor
ESC00000000358N	61145518	15740 (0.03%)	30 (0%)	2 (0%)	235 (1.49%)	93 (0.59%)	2 (0.01%)	36 (0.23%)	6861 (43.59%)	10 (0.06%)	3947 (25.08%)	4556 (28.95%)	8917 (59.29%)	0 (0%)	ESC00000000358	Normal
ESC00000000358T	61526961	40925 (0.07%)	144 (0%)	10 (0%)	376 (0.92%)	181 (0.44%)	11 (0.03%)	46 (0.11%)	17965 (43.9%)	23 (0.06%)	11947 (29.19%)	10376 (25.35%)	22774 (56.38%)	3 (0.01%)	ESC00000000358	Tumor
ESC00000000360N	61325684	64215 (0.1%)	231 (0%)	12 (0%)	893 (1.39%)	444 (0.69%)	9 (0.01%)	74 (0.12%)	30234 (47.08%)	40 (0.06%)	21580 (33.61%)	10941 (17.04%)	36123 (57.69%)	9 (0.01%)	ESC00000000360	Normal
ESC00000000360T	60978225	49228 (0.08%)	78 (0%)	9 (0%)	475 (0.96%)	209 (0.42%)	10 (0.02%)	24 (0.05%)	24323 (49.41%)	41 (0.08%)	14766 (30%)	9380 (19.05%)	29533 (62.33%)	2 (0%)	ESC00000000360	Tumor
ESC00000000362N	61569251	264548 (0.43%)	1055 (0%)	21 (0%)	430 (0.16%)	255 (0.1%)	7 (0%)	59 (0.02%)	123468 (46.67%)	26 (0.01%)	72457 (27.39%)	67842 (25.64%)	146049 (58.18%)	214 (0.09%)	ESC00000000362	Normal
ESC00000000362T	61656640	113503 (0.18%)	411 (0%)	14 (0%)	276 (0.24%)	175 (0.15%)	1 (0%)	49 (0.04%)	52070 (45.88%)	17 (0.01%)	37477 (33.02%)	23438 (20.65%)	65167 (60.26%)	61 (0.06%)	ESC00000000362	Tumor
ESC00000000363N	61211643	49647 (0.08%)	133 (0%)	6 (0%)	327 (0.66%)	232 (0.47%)	5 (0.01%)	44 (0.09%)	23720 (47.78%)	18 (0.04%)	15024 (30.26%)	10277 (20.7%)	28473 (59.14%)	6 (0.01%)	ESC00000000363	Normal
ESC00000000363T	61360115	49978 (0.08%)	292 (0%)	3 (0%)	153 (0.31%)	86 (0.17%)	1 (0%)	21 (0.04%)	22929 (45.88%)	6 (0.01%)	15456 (30.93%)	11326 (22.66%)	28691 (59.76%)	15 (0.03%)	ESC00000000363	Tumor
ESC00000000364N	61929551	67710 (0.11%)	343 (0%)	17 (0%)	490 (0.72%)	246 (0.36%)	1 (0%)	62 (0.09%)	30693 (45.33%)	20 (0.03%)	20177 (29.8%)	16019 (23.66%)	38472 (58.78%)	12 (0.02%)	ESC00000000364	Normal
ESC00000000364T	60859455	14289 (0.02%)	44 (0%)	2 (0%)	174 (1.22%)	68 (0.48%)	1 (0.01%)	23 (0.16%)	5600 (39.19%)	10 (0.07%)	5177 (36.23%)	3236 (22.65%)	8618 (62.18%)	5 (0.04%)	ESC00000000364	Tumor
ESC00000000365N	61704646	32278 (0.05%)	99 (0%)	6 (0%)	429 (1.33%)	184 (0.57%)	3 (0.01%)	58 (0.18%)	14870 (46.07%)	21 (0.07%)	9730 (30.14%)	6983 (21.63%)	18276 (58.06%)	6 (0.02%)	ESC00000000365	Normal
ESC00000000365T	61542530	101518 (0.16%)	198 (0%)	23 (0%)	1205 (1.19%)	627 (0.62%)	13 (0.01%)	101 (0.1%)	46697 (46%)	81 (0.08%)	33119 (32.62%)	19675 (19.38%)	61475 (63.57%)	14 (0.01%)	ESC00000000365	Tumor
ESC00000000366N	57317472	37717 (0.07%)	135 (0%)	6 (0%)	518 (1.37%)	307 (0.81%)	2 (0.01%)	69 (0.18%)	16586 (43.97%)	17 (0.05%)	10878 (28.84%)	9340 (24.76%)	21127 (56.82%)	2 (0.01%)	ESC00000000366	Normal
ESC00000000366T	61039415	112805 (0.18%)	315 (0%)	7 (0%)	353 (0.31%)	187 (0.17%)	15 (0.01%)	68 (0.06%)	51714 (45.84%)	19 (0.02%)	45475 (40.31%)	14974 (13.27%)	69391 (64.25%)	8 (0.01%)	ESC00000000366	Tumor
ESC00000000367N	61036469	30457 (0.05%)	62 (0%)	2 (0%)	383 (1.26%)	215 (0.71%)	0	46 (0.15%)	12829 (42.12%)	16 (0.05%)	9837 (32.3%)	7131 (23.41%)	18007 (59.76%)	0 (0%)	ESC00000000367	Normal
ESC00000000367T	61128450	93585 (0.15%)	425 (0%)	10 (0%)	603 (0.64%)	253 (0.27%)	2 (0%)	49 (0.05%)	46068 (49.23%)	37 (0.04%)	24627 (26.32%)	21945 (23.45%)	55578 (62.25%)	8 (0.01%)	ESC00000000367	Tumor
ESC00000000368N	61587489	34939 (0.06%)	106 (0%)	4 (0%)	295 (0.84%)	158 (0.45%)	3 (0.01%)	48 (0.14%)	15500 (44.36%)	16 (0.05%)	10711 (30.66%)	8208 (23.49%)	20084 (59.07%)	9 (0.03%)	ESC00000000368	Normal
ESC00000000368T	61101603	245105 (0.4%)	505 (0%)	11 (0%)	587 (0.24%)	283 (0.12%)	7 (0%)	65 (0.03%)	112703 (45.98%)	26 (0.01%)	68198 (27.82%)	63236 (25.8%)	149114 (63.42%)	65 (0.03%)	ESC00000000368	Tumor
ESC00000000369N	59853839	53778 (0.09%)	160 (0%)	4 (0%)	547 (1.02%)	299 (0.56%)	5 (0.01%)	73 (0.14%)	23791 (44.24%)	21 (0.04%)	16323 (30.35%)	12717 (23.65%)	31539 (59.92%)	5 (0.01%)	ESC00000000369	Normal
ESC00000000369T	61563685	33276 (0.05%)	208 (0%)	4 (0%)	182 (0.55%)	109 (0.33%)	4 (0.01%)	34 (0.1%)	16807 (50.51%)	12 (0.04%)	8338 (25.06%)	7790 (23.41%)	20255 (63.24%)	1 (0%)	ESC00000000369	Tumor
ESC00000000371N	61345095	67188 (0.11%)	155 (0%)	2 (0%)	765 (1.14%)	342 (0.51%)	9 (0.01%)	68 (0.1%)	28852 (42.94%)	40 (0.06%)	19682 (29.29%)	17430 (25.94%)	39084 (59.42%)	6 (0.01%)	ESC00000000371	Normal
ESC00000000371T	61204840	9512 (0.02%)	27 (0%)	0	301 (3.16%)	110 (1.16%)	8 (0.08%)	46 (0.48%)	3935 (41.37%)	17 (0.18%)	2651 (27.87%)	2444 (25.69%)	5241 (55.83%)	0 (0%)	ESC00000000371	Tumor
ESC00000000373N	58302526	52747 (0.09%)	111 (0%)	8 (0%)	770 (1.46%)	427 (0.81%)	10 (0.02%)	67 (0.13%)	22873 (43.36%)	52 (0.1%)	16094 (30.51%)	12454 (23.61%)	30518 (59.09%)	6 (0.01%)	ESC00000000373	Normal
ESC00000000373T	62034728	21378 (0.03%)	29 (0%)	0	294 (1.38%)	99 (0.46%)	1 (0%)	23 (0.11%)	9479 (44.34%)	12 (0.06%)	7661 (35.84%)	3809 (17.82%)	13057 (63%)	0 (0%)	ESC00000000373	Tumor
ESC00000000380N	61105352	7788 (0.01%)	28 (0%)	2 (0%)	215 (2.76%)	103 (1.32%)	2 (0.03%)	26 (0.33%)	3312 (42.53%)	15 (0.19%)	2475 (31.78%)	1640 (21.06%)	4263 (55.26%)	0 (0%)	ESC00000000380	Normal
ESC00000000380T	61959656	104211 (0.17%)	308 (0%)	18 (0%)	641 (0.62%)	378 (0.36%)	6 (0.01%)	63 (0.06%)	49757 (47.75%)	42 (0.04%)	31737 (30.45%)	21587 (20.71%)	61845 (61.73%)	36 (0.04%)	ESC00000000380	Tumor
ESC00000000384N	61669536	9272 (0.02%)	35 (0%)	1 (0%)	199 (2.15%)	113 (1.22%)	9 (0.1%)	27 (0.29%)	3873 (41.77%)	18 (0.19%)	2724 (29.38%)	2309 (24.9%)	5106 (55.89%)	0 (0%)	ESC00000000384	Normal
ESC00000000384T	61448942	15932 (0.03%)	20 (0%)	2 (0%)	182 (1.14%)	84 (0.53%)	6 (0.04%)	34 (0.21%)	7725 (48.49%)	5 (0.03%)	5588 (35.07%)	2308 (14.49%)	9219 (59.96%)	1 (0.01%)	ESC00000000384	Tumor
ESC00000000385N	60801586	41958 (0.07%)	203 (0%)	9 (0%)	362 (0.86%)	196 (0.47%)	6 (0.01%)	52 (0.12%)	19217 (45.8%)	26 (0.06%)	11857 (28.26%)	10241 (24.41%)	24224 (59.51%)	8 (0.02%)	ESC00000000385	Normal
ESC00000000385T	61455142	356155 (0.58%)	533 (0%)	22 (0%)	1246 (0.35%)	486 (0.14%)	8 (0%)	151 (0.04%)	153112 (42.99%)	85 (0.02%)	143908 (40.41%)	57159 (16.05%)	227901 (66.83%)	91 (0.03%)	ESC00000000385	Tumor
ESC00000000386N	61349046	130995 (0.21%)	341 (0%)	7 (0%)	448 (0.34%)	217 (0.17%)	8 (0.01%)	57 (0.04%)	56939 (43.47%)	29 (0.02%)	42175 (32.2%)	31122 (23.76%)	78299 (61.14%)	23 (0.02%)	ESC00000000386	Normal
ESC00000000386T	61398210	35871 (0.06%)	78 (0%)	4 (0%)	268 (0.75%)	157 (0.44%)	6 (0.02%)	34 (0.09%)	16327 (45.52%)	18 (0.05%)	13184 (36.75%)	5876 (16.38%)	20867 (60.37%)	12 (0.03%)	ESC00000000386	Tumor
ESC00000000387N	61145281	38254 (0.06%)	146 (0%)	6 (0%)	277 (0.72%)	143 (0.37%)	2 (0.01%)	24 (0.06%)	16778 (43.86%)	12 (0.03%)	10646 (27.83%)	10372 (27.11%)	21857 (58.31%)	5 (0.01%)	ESC00000000387	Normal
ESC00000000387T	61677832	334815 (0.54%)	1471 (0%)	22 (0%)	781 (0.23%)	414 (0.12%)	7 (0%)	97 (0.03%)	155004 (46.3%)	33 (0.01%)	93416 (27.9%)	85063 (25.41%)	206886 (64.45%)	111 (0.03%)	ESC00000000387	Tumor
ESC00000000388N	61017124	127339 (0.21%)	287 (0%)	8 (0%)	388 (0.3%)	208 (0.16%)	9 (0.01%)	73 (0.06%)	53988 (42.4%)	28 (0.02%)	42259 (33.19%)	30383 (23.86%)	75888 (60.89%)	32 (0.03%)	ESC00000000388	Normal
ESC00000000388T	61772861	720 (0%)	1 (0%)	0	100 (13.89%)	40 (5.56%)	4 (0.56%)	123 (17.08%)	271 (37.64%)	12 (1.67%)	62 (8.61%)	108 (15%)	74 (10.28%)	0 (0%)	ESC00000000388	Tumor
ESC00000000390N	61551854	95451 (0.16%)	298 (0%)	13 (0%)	1044 (1.09%)	546 (0.57%)	13 (0.01%)	98 (0.1%)	40349 (42.27%)	57 (0.06%)	31491 (32.99%)	21851 (22.89%)	56117 (60.54%)	18 (0.02%)	ESC00000000390	Normal
ESC00000000390T	61571435	144729 (0.24%)	125 (0%)	4 (0%)	575 (0.4%)	206 (0.14%)	8 (0.01%)	36 (0.02%)	60437 (41.76%)	19 (0.01%)	59466 (41.09%)	23981 (16.57%)	93255 (66.93%)	4 (0%)	ESC00000000390	Tumor
ESC00000000393N	61153471	15381 (0.03%)	67 (0%)	17 (0%)	525 (3.41%)	280 (1.82%)	7 (0.05%)	56 (0.36%)	6720 (43.69%)	28 (0.18%)	3900 (25.36%)	3865 (25.13%)	8193 (53.89%)	2 (0.01%)	ESC00000000393	Normal
ESC00000000393T	61509340	66244 (0.11%)	206 (0%)	4 (0%)	260 (0.39%)	118 (0.18%)	2 (0%)	44 (0.07%)	30745 (46.41%)	18 (0.03%)	15315 (23.12%)	19742 (29.8%)	38602 (60.49%)	12 (0.02%)	ESC00000000393	Tumor
ESC00000000394N	62029384	11681 (0.02%)	46 (0%)	3 (0%)	422 (3.61%)	222 (1.9%)	9 (0.08%)	65 (0.56%)	5102 (43.68%)	21 (0.18%)	2739 (23.45%)	3101 (26.55%)	5940 (51.23%)	0 (0%)	ESC00000000394	Normal
ESC00000000394T	59247839	76445 (0.13%)	207 (0%)	6 (0%)	214 (0.28%)	85 (0.11%)	1 (0%)	39 (0.05%)	37652 (49.25%)	6 (0.01%)	22347 (29.23%)	16101 (21.06%)	42136 (57.48%)	26 (0.04%)	ESC00000000394	Tumor
ESC00000000396N	60957826	52155 (0.09%)	179 (0%)	12 (0%)	290 (0.56%)	128 (0.25%)	13 (0.02%)	38 (0.07%)	24113 (46.23%)	16 (0.03%)	13460 (25.81%)	14096 (27.03%)	29480 (57.3%)	3 (0.01%)	ESC00000000396	Normal
ESC00000000396T	61745940	48456 (0.08%)	151 (0%)	6 (0%)	190 (0.39%)	148 (0.31%)	2 (0%)	37 (0.08%)	23659 (48.83%)	12 (0.02%)	14898 (30.75%)	9508 (19.62%)	28248 (60.88%)	10 (0.02%)	ESC00000000396	Tumor
ESC00000000397N	61908189	119308 (0.19%)	478 (0%)	20 (0%)	522 (0.44%)	270 (0.23%)	4 (0%)	56 (0.05%)	56871 (47.67%)	32 (0.03%)	35078 (29.4%)	26475 (22.19%)	67141 (58.95%)	101 (0.09%)	ESC00000000397	Normal
ESC00000000397T	61095340	3295 (0.01%)	9 (0%)	4 (0%)	34 (1.03%)	7 (0.21%)	0	11 (0.33%)	1574 (47.77%)	2 (0.06%)	1076 (32.66%)	591 (17.94%)	1790 (56.9%)	0 (0%)	ESC00000000397	Tumor
ESC00000000398N	61467478	23199 (0.04%)	132 (0%)	8 (0%)	357 (1.54%)	207 (0.89%)	7 (0.03%)	59 (0.25%)	10473 (45.14%)	29 (0.13%)	5856 (25.24%)	6211 (26.77%)	12452 (55.37%)	7 (0.03%)	ESC00000000398	Normal
ESC00000000398T	61553326	83038 (0.13%)	447 (0%)	12 (0%)	253 (0.3%)	208 (0.25%)	2 (0%)	22 (0.03%)	37841 (45.57%)	12 (0.01%)	18919 (22.78%)	25781 (31.05%)	47276 (59.74%)	31 (0.04%)	ESC00000000398	Tumor
ESC00000000400N	61594551	30238 (0.05%)	171 (0%)	17 (0%)	339 (1.12%)	176 (0.58%)	6 (0.02%)	46 (0.15%)	13541 (44.78%)	10 (0.03%)	8843 (29.24%)	7276 (24.06%)	17080 (58.1%)	9 (0.03%)	ESC00000000400	Normal
ESC00000000400T	61801432	37246 (0.06%)	105 (0%)	2 (0%)	202 (0.54%)	80 (0.21%)	3 (0.01%)	29 (0.08%)	17199 (46.18%)	12 (0.03%)	11955 (32.1%)	7765 (20.85%)	22211 (61.93%)	6 (0.02%)	ESC00000000400	Tumor
ESC00000000401N	61194614	54972 (0.09%)	226 (0%)	27 (0%)	296 (0.54%)	160 (0.29%)	7 (0.01%)	55 (0.1%)	25432 (46.26%)	16 (0.03%)	14089 (25.63%)	14917 (27.14%)	31911 (59.48%)	6 (0.01%)	ESC00000000401	Normal
ESC00000000401T	61502165	1027 (0%)	3 (0%)	4 (0%)	156 (15.19%)	81 (7.89%)	9 (0.88%)	28 (2.73%)	329 (32.04%)	5 (0.49%)	186 (18.11%)	233 (22.69%)	416 (40.74%)	0 (0%)	ESC00000000401	Tumor
ESC00000000403N	61196929	40239 (0.07%)	175 (0%)	16 (0%)	412 (1.02%)	248 (0.62%)	6 (0.01%)	48 (0.12%)	18667 (46.39%)	29 (0.07%)	12419 (30.86%)	8410 (20.9%)	23000 (60.4%)	31 (0.08%)	ESC00000000403	Normal
ESC00000000403T	61560542	211711 (0.34%)	687 (0%)	36 (0%)	452 (0.21%)	223 (0.11%)	6 (0%)	45 (0.02%)	99329 (46.92%)	30 (0.01%)	68298 (32.26%)	43326 (20.46%)	122779 (61.48%)	65 (0.03%)	ESC00000000403	Tumor
ESC00000000407N	61404518	33184 (0.05%)	71 (0%)	6 (0%)	384 (1.16%)	213 (0.64%)	3 (0.01%)	48 (0.14%)	14529 (43.78%)	27 (0.08%)	10002 (30.14%)	7978 (24.04%)	18248 (56.27%)	5 (0.02%)	ESC00000000407	Normal
ESC00000000407T	61404011	19471 (0.03%)	26 (0%)	1 (0%)	341 (1.75%)	155 (0.8%)	1 (0.01%)	42 (0.22%)	9127 (46.87%)	19 (0.1%)	4128 (21.2%)	5658 (29.06%)	10716 (57.97%)	56 (0.3%)	ESC00000000407	Tumor
ESC00000000408N	61137760	19383 (0.03%)	46 (0%)	1 (0%)	303 (1.56%)	177 (0.91%)	5 (0.03%)	35 (0.18%)	8398 (43.33%)	15 (0.08%)	6279 (32.39%)	4171 (21.52%)	10994 (57.15%)	0 (0%)	ESC00000000408	Normal
ESC00000000408T	61789025	20876 (0.03%)	57 (0%)	4 (0%)	364 (1.74%)	112 (0.54%)	2 (0.01%)	29 (0.14%)	9591 (45.94%)	22 (0.11%)	6248 (29.93%)	4508 (21.59%)	11842 (58.75%)	3 (0.01%)	ESC00000000408	Tumor
ESC00000000410N	61492783	14295 (0.02%)	44 (0%)	2 (0%)	203 (1.42%)	131 (0.92%)	6 (0.04%)	33 (0.23%)	6288 (43.99%)	7 (0.05%)	4582 (32.05%)	3045 (21.3%)	7912 (56.77%)	5 (0.04%)	ESC00000000410	Normal
ESC00000000410T	61466764	35395 (0.06%)	129 (0%)	4 (0%)	433 (1.22%)	255 (0.72%)	5 (0.01%)	45 (0.13%)	15914 (44.96%)	23 (0.06%)	8994 (25.41%)	9726 (27.48%)	19708 (57.69%)	6 (0.02%)	ESC00000000410	Tumor
ESC00000000411N	60773893	22166 (0.04%)	98 (0%)	5 (0%)	257 (1.16%)	156 (0.7%)	7 (0.03%)	41 (0.18%)	10141 (45.75%)	15 (0.07%)	4924 (22.21%)	6625 (29.89%)	12250 (56.26%)	18 (0.08%)	ESC00000000411	Normal
ESC00000000411T	61408527	128511 (0.21%)	368 (0%)	17 (0%)	418 (0.33%)	220 (0.17%)	3 (0%)	49 (0.04%)	60298 (46.92%)	26 (0.02%)	43426 (33.79%)	24071 (18.73%)	77213 (62.75%)	24 (0.02%)	ESC00000000411	Tumor
ESC00000000412N	61637023	25545 (0.04%)	84 (0%)	3 (0%)	175 (0.69%)	91 (0.36%)	1 (0%)	39 (0.15%)	10965 (42.92%)	10 (0.04%)	9237 (36.16%)	5027 (19.68%)	14934 (60.33%)	1 (0%)	ESC00000000412	Normal
ESC00000000412T	61395108	26138 (0.04%)	48 (0%)	4 (0%)	183 (0.7%)	96 (0.37%)	6 (0.02%)	21 (0.08%)	12602 (48.21%)	10 (0.04%)	5934 (22.7%)	7286 (27.88%)	15412 (61.52%)	1 (0%)	ESC00000000412	Tumor
ESC00000000413N	61232864	12522 (0.02%)	43 (0%)	2 (0%)	144 (1.15%)	75 (0.6%)	9 (0.07%)	25 (0.2%)	5586 (44.61%)	17 (0.14%)	3702 (29.56%)	2964 (23.67%)	6724 (55.01%)	1 (0.01%)	ESC00000000413	Normal
ESC00000000413T	61316517	46289 (0.08%)	122 (0%)	5 (0%)	137 (0.3%)	79 (0.17%)	2 (0%)	24 (0.05%)	20945 (45.25%)	4 (0.01%)	11076 (23.93%)	14022 (30.29%)	25451 (57.82%)	32 (0.07%)	ESC00000000413	Tumor
ESC00000000422N	61359365	43194 (0.07%)	172 (0%)	10 (0%)	454 (1.05%)	316 (0.73%)	10 (0.02%)	89 (0.21%)	19744 (45.71%)	42 (0.1%)	11788 (27.29%)	10751 (24.89%)	23768 (56.39%)	9 (0.02%)	ESC00000000422	Normal
ESC00000000422T	60891511	222738 (0.37%)	775 (0%)	35 (0%)	836 (0.38%)	457 (0.21%)	17 (0.01%)	64 (0.03%)	100105 (44.94%)	47 (0.02%)	53762 (24.14%)	67450 (30.28%)	127234 (59.11%)	54 (0.03%)	ESC00000000422	Tumor
ESC00000000425N	61099555	328890 (0.54%)	1612 (0%)	32 (0%)	730 (0.22%)	489 (0.15%)	12 (0%)	81 (0.02%)	157165 (47.79%)	54 (0.02%)	107630 (32.73%)	62729 (19.07%)	183513 (58.78%)	187 (0.06%)	ESC00000000425	Normal
ESC00000000425T	61618650	45385 (0.07%)	133 (0%)	5 (0%)	329 (0.72%)	175 (0.39%)	1 (0%)	33 (0.07%)	21019 (46.31%)	24 (0.05%)	14343 (31.6%)	9461 (20.85%)	25252 (57.75%)	18 (0.04%)	ESC00000000425	Tumor
ESC00000000426N	61494151	35836 (0.06%)	149 (0%)	2 (0%)	338 (0.94%)	130 (0.36%)	3 (0.01%)	58 (0.16%)	15355 (42.85%)	24 (0.07%)	10137 (28.29%)	9791 (27.32%)	20364 (57.71%)	3 (0.01%)	ESC00000000426	Normal
ESC00000000426T	61243828	606493 (0.99%)	1898 (0%)	53 (0%)	461 (0.08%)	221 (0.04%)	2 (0%)	38 (0.01%)	291154 (48.01%)	22 (0%)	219110 (36.13%)	95484 (15.74%)	370971 (64.55%)	205 (0.04%)	ESC00000000426	Tumor
ESC00000000427N	60999216	92672 (0.15%)	391 (0%)	14 (0%)	461 (0.5%)	221 (0.24%)	19 (0.02%)	92 (0.1%)	41968 (45.29%)	27 (0.03%)	28238 (30.47%)	21646 (23.36%)	54318 (60.45%)	16 (0.02%)	ESC00000000427	Normal
ESC00000000427T	61921420	4000 (0.01%)	6 (0%)	2 (0%)	220 (5.5%)	102 (2.55%)	4 (0.1%)	41 (1.02%)	1609 (40.23%)	8 (0.2%)	1073 (26.82%)	943 (23.57%)	2068 (52.62%)	0 (0%)	ESC00000000427	Tumor
ESC00000000428N	61068105	12248 (0.02%)	40 (0%)	4 (0%)	392 (3.2%)	161 (1.31%)	4 (0.03%)	52 (0.42%)	5204 (42.49%)	12 (0.1%)	3123 (25.5%)	3300 (26.94%)	6858 (57.29%)	0 (0%)	ESC00000000428	Normal
ESC00000000428T	60996526	1676 (0%)	3 (0%)	2 (0%)	154 (9.19%)	125 (7.46%)	1 (0.06%)	18 (1.07%)	583 (34.79%)	13 (0.78%)	474 (28.28%)	308 (18.38%)	777 (46.86%)	0 (0%)	ESC00000000428	Tumor
ESC00000000431N	61037139	66753 (0.11%)	125 (0%)	5 (0%)	394 (0.59%)	233 (0.35%)	5 (0.01%)	47 (0.07%)	30705 (46%)	29 (0.04%)	24099 (36.1%)	11241 (16.84%)	40673 (63.24%)	10 (0.02%)	ESC00000000431	Normal
ESC00000000431T	61422478	119773 (0.19%)	367 (0%)	12 (0%)	606 (0.51%)	365 (0.3%)	10 (0.01%)	62 (0.05%)	54723 (45.69%)	41 (0.03%)	35147 (29.34%)	28819 (24.06%)	70350 (61.32%)	9 (0.01%)	ESC00000000431	Tumor
ESC00000000432N	55046535	389880 (0.71%)	844 (0%)	25 (0%)	767 (0.2%)	301 (0.08%)	5 (0%)	88 (0.02%)	167805 (43.04%)	33 (0.01%)	118662 (30.44%)	102217 (26.22%)	235553 (63.12%)	156 (0.04%)	ESC00000000432	Normal
ESC00000000432T	61971709	3817 (0.01%)	6 (0%)	4 (0%)	268 (7.02%)	102 (2.67%)	7 (0.18%)	31 (0.81%)	1482 (38.83%)	18 (0.47%)	1023 (26.8%)	886 (23.21%)	1981 (52.53%)	0 (0%)	ESC00000000432	Tumor
ESC00000000435N	60909828	37207 (0.06%)	90 (0%)	2 (0%)	218 (0.59%)	98 (0.26%)	1 (0%)	27 (0.07%)	16417 (44.12%)	14 (0.04%)	11365 (30.55%)	9067 (24.37%)	22304 (61.53%)	3 (0.01%)	ESC00000000435	Normal
ESC00000000435T	60960256	280123 (0.46%)	730 (0%)	22 (0%)	547 (0.2%)	358 (0.13%)	6 (0%)	63 (0.02%)	143520 (51.23%)	33 (0.01%)	113107 (40.38%)	22487 (8.03%)	178846 (66.76%)	19 (0.01%)	ESC00000000435	Tumor
ESC00000000436N	61341049	22886 (0.04%)	54 (0%)	5 (0%)	356 (1.56%)	148 (0.65%)	12 (0.05%)	53 (0.23%)	9123 (39.86%)	25 (0.11%)	6601 (28.84%)	6568 (28.7%)	13446 (59.83%)	3 (0.01%)	ESC00000000436	Normal
ESC00000000436T	60987492	36605 (0.06%)	141 (0%)	0	161 (0.44%)	42 (0.11%)	2 (0.01%)	20 (0.05%)	16291 (44.5%)	12 (0.03%)	8020 (21.91%)	12057 (32.94%)	21530 (61.5%)	10 (0.03%)	ESC00000000436	Tumor
ESC00000000439N	61613684	205293 (0.33%)	635 (0%)	12 (0%)	703 (0.34%)	314 (0.15%)	7 (0%)	104 (0.05%)	92894 (45.25%)	58 (0.03%)	54572 (26.58%)	56641 (27.59%)	117553 (59.82%)	118 (0.06%)	ESC00000000439	Normal
ESC00000000439T	61384591	21161 (0.03%)	31 (0%)	3 (0%)	492 (2.33%)	214 (1.01%)	6 (0.03%)	56 (0.26%)	9532 (45.05%)	35 (0.17%)	4784 (22.61%)	6042 (28.55%)	12582 (61.59%)	0 (0%)	ESC00000000439	Tumor
ESC00000000440N	61024758	55789 (0.09%)	149 (0%)	2 (0%)	315 (0.56%)	147 (0.26%)	0	33 (0.06%)	22047 (39.52%)	26 (0.05%)	16587 (29.73%)	16634 (29.82%)	32416 (59.09%)	10 (0.02%)	ESC00000000440	Normal
ESC00000000440T	61304613	83793 (0.14%)	232 (0%)	9 (0%)	733 (0.87%)	377 (0.45%)	11 (0.01%)	79 (0.09%)	37152 (44.34%)	46 (0.05%)	27866 (33.26%)	17529 (20.92%)	49760 (61.56%)	59 (0.07%)	ESC00000000440	Tumor
ESC00000000443N	61272526	80461 (0.13%)	200 (0%)	14 (0%)	435 (0.54%)	182 (0.23%)	16 (0.02%)	62 (0.08%)	31754 (39.47%)	22 (0.03%)	26781 (33.28%)	21209 (26.36%)	47786 (61.34%)	25 (0.03%)	ESC00000000443	Normal
ESC00000000443T	61076111	169970 (0.28%)	319 (0%)	33 (0%)	1259 (0.74%)	476 (0.28%)	17 (0.01%)	108 (0.06%)	72817 (42.84%)	88 (0.05%)	61850 (36.39%)	33355 (19.62%)	103906 (64.02%)	53 (0.03%)	ESC00000000443	Tumor
ESC00000000452N	61322723	53535 (0.09%)	182 (0%)	8 (0%)	310 (0.58%)	208 (0.39%)	7 (0.01%)	67 (0.13%)	22719 (42.44%)	25 (0.05%)	15363 (28.7%)	14836 (27.71%)	30196 (58.02%)	32 (0.06%)	ESC00000000452	Normal
ESC00000000452T	56961158	96138 (0.17%)	205 (0%)	16 (0%)	477 (0.5%)	185 (0.19%)	4 (0%)	55 (0.06%)	41810 (43.49%)	26 (0.03%)	27017 (28.1%)	26564 (27.63%)	57971 (62.89%)	24 (0.03%)	ESC00000000452	Tumor
ESC00000000454N	61606073	38205 (0.06%)	159 (0%)	4 (0%)	327 (0.86%)	182 (0.48%)	0	44 (0.12%)	16957 (44.38%)	16 (0.04%)	12730 (33.32%)	7947 (20.8%)	22048 (59.48%)	8 (0.02%)	ESC00000000454	Normal
ESC00000000454T	61475998	385508 (0.63%)	1885 (0%)	68 (0%)	1199 (0.31%)	637 (0.17%)	7 (0%)	141 (0.04%)	175864 (45.62%)	75 (0.02%)	133002 (34.5%)	74579 (19.35%)	225914 (61.6%)	177 (0.05%)	ESC00000000454	Tumor
ESC00000000455N	61237840	36367 (0.06%)	166 (0%)	6 (0%)	583 (1.6%)	266 (0.73%)	5 (0.01%)	58 (0.16%)	14973 (41.17%)	34 (0.09%)	11566 (31.8%)	8882 (24.42%)	20991 (58.67%)	2 (0.01%)	ESC00000000455	Normal
ESC00000000455T	61891621	380097 (0.61%)	804 (0%)	19 (0%)	920 (0.24%)	415 (0.11%)	3 (0%)	82 (0.02%)	155668 (40.95%)	41 (0.01%)	162314 (42.7%)	60654 (15.96%)	235952 (64.78%)	87 (0.02%)	ESC00000000455	Tumor
ESC00000000457N	61168148	70549 (0.12%)	359 (0%)	11 (0%)	272 (0.39%)	164 (0.23%)	4 (0.01%)	40 (0.06%)	32237 (45.69%)	27 (0.04%)	19743 (27.98%)	18059 (25.6%)	40206 (58.83%)	9 (0.01%)	ESC00000000457	Normal
ESC00000000457T	61451696	407963 (0.66%)	683 (0%)	19 (0%)	606 (0.15%)	427 (0.1%)	1 (0%)	58 (0.01%)	182819 (44.81%)	40 (0.01%)	98980 (24.26%)	125031 (30.65%)	249144 (63.51%)	23 (0.01%)	ESC00000000457	Tumor
ESC00000000458N	61658717	25923 (0.04%)	72 (0%)	2 (0%)	435 (1.68%)	208 (0.8%)	2 (0.01%)	62 (0.24%)	10794 (41.64%)	28 (0.11%)	7073 (27.28%)	7321 (28.24%)	14878 (58.37%)	2 (0.01%)	ESC00000000458	Normal
ESC00000000458T	61335772	323973 (0.53%)	955 (0%)	21 (0%)	863 (0.27%)	606 (0.19%)	4 (0%)	72 (0.02%)	149130 (46.03%)	62 (0.02%)	94615 (29.2%)	78620 (24.27%)	201945 (64.43%)	29 (0.01%)	ESC00000000458	Tumor
ESC00000000459N	61314881	53018 (0.09%)	195 (0%)	7 (0%)	271 (0.51%)	172 (0.32%)	9 (0.02%)	44 (0.08%)	22261 (41.99%)	19 (0.04%)	17138 (32.32%)	13104 (24.72%)	31654 (60.49%)	6 (0.01%)	ESC00000000459	Normal
ESC00000000459T	61511101	29266 (0.05%)	114 (0%)	8 (0%)	150 (0.51%)	102 (0.35%)	1 (0%)	25 (0.09%)	12923 (44.16%)	8 (0.03%)	8240 (28.16%)	7817 (26.71%)	17450 (62.08%)	1 (0%)	ESC00000000459	Tumor
ESC00000000460N	61563602	26258 (0.04%)	105 (0%)	8 (0%)	349 (1.33%)	182 (0.69%)	2 (0.01%)	50 (0.19%)	11305 (43.05%)	17 (0.06%)	8588 (32.71%)	5765 (21.96%)	15213 (59.56%)	1 (0%)	ESC00000000460	Normal
ESC00000000460T	61175922	102108 (0.17%)	474 (0%)	8 (0%)	318 (0.31%)	179 (0.18%)	4 (0%)	49 (0.05%)	45141 (44.21%)	18 (0.02%)	34071 (33.37%)	22325 (21.86%)	59314 (60.81%)	39 (0.04%)	ESC00000000460	Tumor
ESC00000000463N	61089617	61167 (0.1%)	147 (0%)	1 (0%)	272 (0.44%)	126 (0.21%)	12 (0.02%)	44 (0.07%)	26351 (43.08%)	11 (0.02%)	15759 (25.76%)	18592 (30.4%)	34904 (58.8%)	17 (0.03%)	ESC00000000463	Normal
ESC00000000463T	61704900	276684 (0.45%)	630 (0%)	28 (0%)	333 (0.12%)	144 (0.05%)	9 (0%)	68 (0.02%)	125794 (45.46%)	23 (0.01%)	88585 (32.02%)	61727 (22.31%)	168890 (63.88%)	139 (0.05%)	ESC00000000463	Tumor
ESC00000000464N	61227079	19127 (0.03%)	55 (0%)	1 (0%)	231 (1.21%)	109 (0.57%)	7 (0.04%)	21 (0.11%)	7820 (40.88%)	28 (0.15%)	6094 (31.86%)	4817 (25.18%)	11060 (58.69%)	0 (0%)	ESC00000000464	Normal
ESC00000000464T	61200992	91970 (0.15%)	266 (0%)	10 (0%)	196 (0.21%)	115 (0.13%)	3 (0%)	25 (0.03%)	41937 (45.6%)	7 (0.01%)	29434 (32%)	20251 (22.02%)	54371 (62.03%)	39 (0.04%)	ESC00000000464	Tumor
	61327265

## Sheet: Table. S2
Table S2. Detailed V gene usage for tumor and normal samples
gene	Frequency（%）	phenotype
IGKV3-34	0.000204114	Normal
IGKV1-32	0.000204114	Normal
IGKV3-31	0.000340191	Normal
IGKV7-3	0.000646362	Normal
IGKV1-22	0.00227928	Normal
IGKV1-37	0.00564717	Normal
IGKV1-35	0.0161591	Normal
IGKV2-18	0.0201733	Normal
IGKV5-2	0.0282018	Normal
IGKV3-7	0.055281	Normal
IGKV2-26	0.120155	Normal
IGKV6-21	0.401663	Normal
IGKV1-13	0.465585	Normal
IGKV1-8	0.571044	Normal
IGKV2-40	0.759918	Normal
IGKV2-24	1.04282	Normal
IGKV1-6	1.10647	Normal
IGKV1-17	1.11831	Normal
IGKV1-9	1.26064	Normal
IGKV1-16	1.43584	Normal
IGKV1-27	1.5726	Normal
IGKV2-30	2.04883	Normal
IGKV2-29	2.09367	Normal
IGKV1-12	3.28852	Normal
IGKV1-33	6.45182	Normal
IGKV2-28	6.85134	Normal
IGKV3-11	8.18444	Normal
IGKV3-15	9.01301	Normal
IGKV1-5	9.21053	Normal
IGKV4-1	9.98878	Normal
IGKV3-20	14.8017	Normal
IGKV1-39	18.0832	Normal
IGKV3-31	0.000185542	Tumor
IGKV2-4	0.00024739	Tumor
IGKV1-22	0.000680321	Tumor
IGKV7-3	0.000927711	Tumor
IGKV1-37	0.00748353	Tumor
IGKV1-35	0.00921526	Tumor
IGKV2-18	0.017008	Tumor
IGKV3-7	0.0922763	Tumor
IGKV2-26	0.126911	Tumor
IGKV5-2	0.137982	Tumor
IGKV1-8	0.429468	Tumor
IGKV6-21	0.429778	Tumor
IGKV2-40	0.557431	Tumor
IGKV1-13	0.76029	Tumor
IGKV1-17	0.9749	Tumor
IGKV2-29	1.12333	Tumor
IGKV1-16	1.33757	Tumor
IGKV2-24	1.3505	Tumor
IGKV1-9	1.4682	Tumor
IGKV1-6	1.52973	Tumor
IGKV1-27	1.87218	Tumor
IGKV1-12	3.13164	Tumor
IGKV2-30	3.32634	Tumor
IGKV1-33	5.81199	Tumor
IGKV3-11	7.7976	Tumor
IGKV1-5	7.94164	Tumor
IGKV2-28	9.0377	Tumor
IGKV4-1	10.1904	Tumor
IGKV3-15	10.3321	Tumor
IGKV1-39	15.0652	Tumor
IGKV3-20	15.1391	Tumor
IGLV1-44	0.106421	Normal
IGLV2-28	0.256521	Normal
IGLV2-18	0.302738	Normal
IGLV5-45	0.326737	Normal
IGLV5-37	0.363491	Normal
IGLV10-54	0.393936	Normal
IGLV1-36	0.438301	Normal
IGLV9-49	0.552265	Normal
IGLV4-60	0.697771	Normal
IGLV3-16	0.74145	Normal
IGLV3-9	0.783003	Normal
IGLV7-43	0.949012	Normal
IGLV7-46	0.966223	Normal
IGLV3-27	1.1358	Normal
IGLV8-61	1.17762	Normal
IGLV2-8	2.70948	Normal
IGLV3-10	2.87769	Normal
IGLV4-69	3.98126	Normal
IGLV1-47	4.2349	Normal
IGLV6-57	4.99082	Normal
IGLV2-11	5.01509	Normal
IGLV3-25	6.17132	Normal
IGLV3-19	6.23228	Normal
IGLV1-51	6.92182	Normal
IGLV2-23	7.31363	Normal
IGLV3-1	8.35158	Normal
IGLV1-40	9.44994	Normal
IGLV3-21	9.92252	Normal
IGLV2-14	12.1516	Normal
IGLV3-12	0.116272	Tumor
IGLVI-70	0.170995	Tumor
IGLV1-44	0.200575	Tumor
IGLV5-37	0.263034	Tumor
IGLV2-28	0.356211	Tumor
IGLV5-45	0.386019	Tumor
IGLV4-60	0.425383	Tumor
IGLV2-18	0.426407	Tumor
IGLV9-49	0.449729	Tumor
IGLV1-36	0.570666	Tumor
IGLV3-16	0.719931	Tumor
IGLV8-61	0.799114	Tumor
IGLV3-27	0.802186	Tumor
IGLV3-9	1.03428	Tumor
IGLV7-43	1.04554	Tumor
IGLV10-54	1.14179	Tumor
IGLV7-46	1.96149	Tumor
IGLV4-69	2.78609	Tumor
IGLV3-10	3.04867	Tumor
IGLV1-47	3.93744	Tumor
IGLV6-57	4.20741	Tumor
IGLV2-11	4.31856	Tumor
IGLV2-8	4.3205	Tumor
IGLV3-25	4.54974	Tumor
IGLV3-19	6.54036	Tumor
IGLV2-23	6.5539	Tumor
IGLV1-51	7.16552	Tumor
IGLV3-1	8.94828	Tumor
IGLV1-40	9.83864	Tumor
IGLV3-21	10.25	Tumor
IGLV2-14	12.2797	Tumor
IGHV3-6	0.000170804	Tumor
IGHV3-50	0.000298908	Tumor
IGHV2-10	0.000427011	Tumor
IGHV3-36	0.000939425	Tumor
IGHV3-62	0.00132373	Tumor
IGHV3-76	0.00162264	Tumor
IGHV3-16	0.00230586	Tumor
IGHV7-56	0.00354419	Tumor
IGHV3-54	0.00414201	Tumor
IGHV3-75	0.00418471	Tumor
IGHV1-17	0.00456902	Tumor
IGHV3-52	0.00798511	Tumor
IGHV3-65	0.0154578	Tumor
IGHV7-34-1	0.0157567	Tumor
IGHV1-68	0.0160129	Tumor
IGHV3-42	0.0280119	Tumor
IGHV3-22	0.0328799	Tumor
IGHV3-25	0.0345025	Tumor
IGHV3-47	0.0377051	Tumor
IGHV5-78	0.0400964	Tumor
IGHV7-81	0.040865	Tumor
IGHV3-38	0.0519673	Tumor
IGHV1-45	0.0535472	Tumor
IGHV3-60	0.12251	Tumor
IGHV1-69D	0.136473	Tumor
IGHV3-35	0.1565	Tumor
IGHV4-28	0.189465	Tumor
IGHV4-61	0.208552	Tumor
IGHV1-69	0.230202	Tumor
IGHV3-33	0.276789	Tumor
IGHV1-69-2	0.306295	Tumor
IGHV3-72	0.348612	Tumor
IGHV3-66	0.36834	Tumor
IGHV4-55	0.388281	Tumor
IGHV1-67	0.425687	Tumor
IGHV3-64	0.485896	Tumor
IGHV1-58	0.521722	Tumor
IGHV3-20	0.573647	Tumor
IGHV2-26	0.675574	Tumor
IGHV3-73	0.743341	Tumor
IGHV4-30-2	0.770243	Tumor
IGHV3-53	0.815164	Tumor
IGHV5-10-1	0.902104	Tumor
IGHV3-13	0.991605	Tumor
IGHV2-70	1.0516	Tumor
IGHV6-1	1.11813	Tumor
IGHV3-49	1.14904	Tumor
IGHV3-43	1.18069	Tumor
IGHV3-30	1.3374	Tumor
IGHV1-24	1.43057	Tumor
IGHV1-8	1.46405	Tumor
IGHV3-48	1.6317	Tumor
IGHV3-7	1.9499	Tumor
IGHV3-15	2.01263	Tumor
IGHV3-74	2.22631	Tumor
IGHV1-3	2.49174	Tumor
IGHV3-11	2.75935	Tumor
IGHV4-4	2.89125	Tumor
IGHV1-2	2.94915	Tumor
IGHV4-59	3.19695	Tumor
IGHV2-5	3.25237	Tumor
IGHV7-4-1	3.41032	Tumor
IGHV1-46	3.41276	Tumor
IGHV4-34	3.67123	Tumor
IGHV3-9	4.08509	Tumor
IGHV4-31	4.15721	Tumor
IGHV5-51	4.91541	Tumor
IGHV3-21	6.142	Tumor
IGHV4-39	7.64004	Tumor
IGHV1-18	7.7283	Tumor
IGHV3-23	10.7095	Tumor
IGHV2-10	0.000230804	Normal
IGHV3-36	0.000230804	Normal
IGHV3-50	0.00100015	Normal
IGHV3-76	0.00115402	Normal
IGHV7-56	0.0015387	Normal
IGHV3-75	0.00269272	Normal
IGHV3-54	0.00276965	Normal
IGHV1-17	0.00284659	Normal
IGHV3-52	0.00300046	Normal
IGHV3-16	0.00415448	Normal
IGHV3-65	0.0105401	Normal
IGHV3-62	0.010617	Normal
IGHV7-34-1	0.0113863	Normal
IGHV1-68	0.015387	Normal
IGHV3-22	0.0180027	Normal
IGHV3-25	0.0215417	Normal
IGHV3-42	0.0314663	Normal
IGHV7-81	0.0379289	Normal
IGHV3-47	0.042468	Normal
IGHV5-78	0.0496999	Normal
IGHV1-45	0.0791659	Normal
IGHV3-60	0.111479	Normal
IGHV4-61	0.115018	Normal
IGHV3-38	0.120403	Normal
IGHV1-69-2	0.171565	Normal
IGHV3-35	0.19426	Normal
IGHV1-69D	0.197338	Normal
IGHV1-69	0.19803	Normal
IGHV4-55	0.232112	Normal
IGHV3-66	0.258347	Normal
IGHV1-58	0.315663	Normal
IGHV3-33	0.420218	Normal
IGHV4-28	0.448607	Normal
IGHV3-64	0.464994	Normal
IGHV1-67	0.552469	Normal
IGHV2-26	0.59209	Normal
IGHV3-72	0.605169	Normal
IGHV3-20	0.646098	Normal
IGHV3-13	0.685489	Normal
IGHV6-1	0.715647	Normal
IGHV4-30-2	0.87221	Normal
IGHV3-73	0.896829	Normal
IGHV1-24	0.967455	Normal
IGHV5-10-1	0.988074	Normal
IGHV3-53	0.999768	Normal
IGHV2-70	1.14525	Normal
IGHV3-49	1.34274	Normal
IGHV3-43	1.53562	Normal
IGHV3-48	1.61186	Normal
IGHV1-8	1.61686	Normal
IGHV3-30	1.79897	Normal
IGHV1-3	1.82351	Normal
IGHV3-7	2.47915	Normal
IGHV3-15	2.53954	Normal
IGHV1-46	2.66441	Normal
IGHV7-4-1	2.81597	Normal
IGHV4-34	2.87398	Normal
IGHV3-11	2.92229	Normal
IGHV4-4	3.0073	Normal
IGHV1-2	3.14017	Normal
IGHV2-5	3.2071	Normal
IGHV4-59	3.77865	Normal
IGHV5-51	4.00161	Normal
IGHV3-21	4.09039	Normal
IGHV4-31	4.61678	Normal
IGHV3-9	5.08816	Normal
IGHV3-74	5.49299	Normal
IGHV1-18	6.65201	Normal
IGHV4-39	7.65401	Normal
IGHV3-23	9.98352	Normal
